# Supplementary material for: Expression of MUC16/CA125 Is Associated with Impaired Survival in Patients with Surgically Resected Cholangiocarcinoma
Source: Cancers (Basel). 2022 Sep 27;14(19):4703. doi: 10.3390/cancers14194703 (PMC9563928; doi:10.3390/cancers14194703)
Supplement: Supplementary file 1 [file cancers-14-04703-s001.zip]

Archive with 1 entries (1 files):
- cancers-1913884-supplementary.pdf
